# Supplementary material for: Aluminum and Fluoride Stresses Altered Organic Acid and Secondary Metabolism in Tea (Camellia sinensis) Plants: Influences on Plant Tolerance, Tea Quality and Safety
Source: Int J Mol Sci. 2023 Feb 27;24(5):4640. doi: 10.3390/ijms24054640 (PMC10003434; doi:10.3390/ijms24054640)
Supplement: Supplementary file 1 [file ijms-24-04640-s001.zip]

Archive with 2 entries (2 files):
- Al-F  Supplememtly Figure S1-S6.pdf
- Al-F Supplemental Table S1-S4.xls
