# Supplementary material for: Aluminum and Fluoride Stresses Altered Organic Acid and Secondary Metabolism in Tea (Camellia sinensis) Plants: Influences on Plant Tolerance, Tea Quality and Safety
Source: Int J Mol Sci. 2023 Feb 27;24(5):4640. doi: 10.3390/ijms24054640 (PMC10003434; doi:10.3390/ijms24054640)
Supplement: Supplementary file 1 [file ijms-24-04640-s001.zip › Al-F Supplemental Table S1-S4.xls]

## Sheet: S1
Table S1. The organic acid content in media and tissue under Al and F treatment
Tissue acid (ug/g FW)
Sample	citric acid	malic acid	shikimic acid	tartaric acid	oxalic acid
0h	513.65±25.78	926.98±40.82	0.89±0.08	2.06±0.16	1200.25±163.3
CK-12h	425.4±40.82	909.29±73.64	1.25±0.31	1.72±0.33	1252.65±110.45
CK-24h	720.44±29.44	1050.99±81.65	1.33±0.24	2.27±0.1	1153.89±240.88
CK-48h	824.55±65.32	1203.52±102.74	1.91±0.39	2.9±0.31	1435.66±154.56
Al-12h	672.04±17.99	1150.65±205.48	1.29±0.41	2.69±0.42	1554.17±130.72
Al-24h	778.99±73.64	1279.24±122.47	1.76±0.57	4.31±0.25	1627.22±489.9
Al-48h	705.45±26.25	1027.47±118.42	2.03±0.16	3.71±0.57	1555.76±449.07
F-12h	649.62±44.97	1289.1±62.36	1.7±0.17	4.02±0.35	1873.7±204.12
F-24h	654.53±85.76	1173.51±184.09	1.51±0.42	5±0.82	1422.13±89.94
F-48h	822.91±122.47	1439.29±95.34	2.24±0.2	2.86±0.63	1314.22±155.13
AF-12h	791.93±110.86	1547.15±134.91	1.55±0.26	5.35±0.26	2685.4±202.7
AF-24h	602.99±53.54	988.06±60	2±0.07	2.11±0.12	1401.89±126.58
AF-48h	600.66±12.47	1071.91±45	1.74±0.29	3.32±0.2	2086.31±138.88
organic acid in media (μg/ml)
Sample	oxalic acid	tartaric acid	shikimic acid
0h	22.3±4.08	0.02±0.01	0.011±0.002
CK-12h	27.04±5.72	0.02±0.01	0.014±0.003
CK-24h	28.79±6.53	0.05±0	0.014±0.004
CK-48h	81±12.25	0.08±0.01	0.015±0.002
Al-12h	176.5±26.56	0.37±0.05	0.031±0.007
Al-24h	161.68±20.41	0.34±0.08	0.053±0.004
Al-48h	156.94±8.16	0.31±0.07	0.052±0.012
F-12h	33.23±2.45	0.27±0.05	0.022±0.004
F-24h	34.7±7.35	0.3±0.04	0.023±0.002
F-48h	175.49±28.58	0.47±0.08	0.027±0.004
AF-12h	320.32±28.58	0.55±0.08	0.044±0.011
AF-24h	28.1±5.72	0.44±0.06	0.15±0.038
AF-48h	25.44±2.62	0.31±0.03	0.252±0.037

## Sheet: S2
Table S2. The expression patterns of TAC, glycolysis，ascorbate and shikimate pathway and catechins，theanine， caffeine biosynthesis genes in roots in response to Al and F stresses
TCA			CKAF0	CKAF12	CKAF24	CKAF48	AlF12h	AlF24h	AlF48h	F12	F24	F48	Al12	Al24	Al48
	TEA010924.1	CsPDK1	2.96	4.42	4.59	4.35	8.51	6.63	2.39	4.45	9.05	7.38	5.78	3.81	1.58
	TEA032224.1	CsPDK2	25.75	22.44	20.84	32.35	32.62	34.03	34.67	30.27	37.01	41	24.47	20.06	25.56
	TEA005036.1	CsPDK3	13.88	5.35	18.12	33.53	26.28	22.66	43.45	73.57	50.28	87.44	10.78	7.74	18.17
	TEA027007.1	CsPHDE1-A1	55.94	48.59	46.71	42.41	49.78	44	41.78	50.21	47.46	30.08	63.71	62.33	57.45
	TEA014335.1	CsPHDE1-A2	35.24	35.64	37.28	31.28	35.32	33.78	29.31	26.7	31.63	30.94	30.75	31.3	30.3
	TEA018336.1	CsPHDE1-A3	159.75	144.23	135.77	164.91	172.47	146.27	162.64	186.97	180.18	171.85	159.93	142.37	127.9
	TEA007105.1	CsPHDE1-A4	13.54	20.41	16.16	9.52	12.65	20.13	7.17	5.75	13.2	6.79	19.3	19.16	14.09
	TEA033193.1	CsPHDE1-B1	25.38	22.72	24.11	29.91	22.3	25.2	27.23	24.29	30.41	27.29	21.09	22.74	32.51
	TEA020428.1	CsPHDE1-B2	28.35	29.75	26.42	20.49	28.99	23.66	17.43	38.1	16.33	10.44	30.55	37.27	27.04
	TEA019318.1	CsPHDE1-B3	23.96	29.19	26.57	18.4	23.89	21.38	19.84	21.25	16.28	14.78	22.74	27.6	19.07
	TEA011319.1	CsPHDE1-B4	74.92	61.8	52.49	67.05	103.68	85.91	85.55	129.33	121.16	91.46	86.97	62.51	44.86
	TEA012601.1	CsPHDE1-B5	52.42	53.57	53.47	51.69	47.23	54.42	46.49	33.76	40.45	40.71	50.79	55.51	51.51
	TEA012921.1	CsPDCE2-1	68.49	66.76	56.81	56.74	90.39	66.94	58.75	93	81.34	73.35	71.48	70.84	45.41
	TEA002017.1	CsPDCE2-2	24.2	23.16	21.72	14.52	20.04	17.46	14.55	16.89	15.88	8.98	24.79	26.82	19.81
	TEA018968.1	CsPDCE2-3	23.91	21.22	20.25	12.65	27.4	16.67	15.69	23.33	18.1	11.16	21.78	25.07	16.91
	TEA000864.1	CsPDCE2-4	22.49	22.66	22.21	26.06	32.05	27.43	27.15	37.07	32.7	29.31	29.45	24.87	18.34
	TEA001063.1	CsPDCE3-1	66.98	54.46	57.02	60.01	71.35	54.94	64.7	81.91	66.94	49.56	71.16	64.57	46.6
	TEA007902.1	CsPDCE3-2	169.13	143.52	153.99	158.93	186.94	156.22	158.14	208.82	208.9	159.91	188.52	183.77	157.31
	TEA000904.1	CsPDCE3-3	102.22	87.8	79.19	91.09	124.74	156.38	139.52	116.33	188.66	206.57	139.74	92.91	66.42
	TEA018816.1	CsPDCE3-4	33.63	26.69	31.94	33.64	50.34	36.13	54.08	74.8	45.26	39.96	30.95	28.36	27.08
	TEA011185.1	CsPDCE3-5	11.24	15.57	16.66	11.82	6.43	11.81	8.55	2.96	6.03	5.39	8.25	12.02	10.86
	TEA022046.1	CsPDCE3-6	14.08	15.38	13.71	11.02	14.06	13.03	12.8	10.22	9.06	8.93	13.21	18.26	16.92
	TEA005612.1	CsPDCE3-7	14.95	17.83	17.04	15.15	14.68	16.48	13.84	10.36	13.26	11.78	14	14.65	15.44
	TEA024629.1	CsACL1	243.91	172.64	130.63	255.96	660.93	249.41	411.07	833.16	479.35	345.57	212.95	135.35	96.19
	TEA031368.1	CsACL2	88.74	77.23	60.7	92.05	247.3	89.3	130.9	339.81	111.07	73.32	85.13	74.22	50.82
	TEA019140.1	CsACL3	249.73	168.18	128.51	223.73	652.53	272.81	355.12	757.86	464.43	242.61	206.74	132.29	68.77
	TEA020906.1	CsACL4	19.11	22.63	23.93	23.92	15.71	18.94	18.52	10.58	7.41	15.73	14.52	18.02	18.49
	TEA013063.1	CsACL5	20.22	27.05	22.99	28.74	21.65	18.85	19.25	13.75	11.68	13.43	15.51	19.28	29.1
	TEA006822.1	CsCSY1	61.89	65	55.11	41.23	68.42	62.73	45.01	58.48	68.52	44.99	79.42	73.36	46.72
	TEA005456.1	CsCSY2	54.89	56.54	56.64	59.63	69.7	72.01	51.5	50.35	83.89	81.58	65.66	57.94	46.43
	TEA010365.1	CsCSY3	4.44	4.18	3.42	4.15	3.03	3.46	3.12	3.07	2.88	2.75	2.67	3.28	4.25
	TEA014307.1	CsACO1	107.37	105.15	92.2	88.56	128.72	125.86	93.07	105.13	175.36	106.44	124.5	94.32	78.45
	TEA033504.1	CsACO2	85.65	85.6	72.74	62.3	107.36	75.07	60.41	104.78	86.31	67.35	116	89.08	65.82
	TEA017285.1	CsACO3	13	15.36	17.42	13.89	9.68	14.74	11.54	8.3	9.73	7.55	13.38	15.4	13.88
	TEA024582.1	CsIDH1	50.21	43.35	43.22	47.47	46.85	42.38	49.85	46.99	54.67	53.11	44.69	44.61	39.92
	TEA022898.1	CsIDH2	51.37	38.55	50.71	45.95	46.05	46.26	37.33	40.54	39.74	35.15	47.8	49.12	33.9
	TEA017313.1	CsIDH3	64.05	59.22	59.81	46.51	50.41	46.68	39.02	44.07	37.56	31.81	65.21	68.17	46.44
	TEA032310.1	CsIDH4	1.68	1.77	1.03	2.2	0.73	1.48	0.96	0.2	1.97	1.34	2.84	3.77	1.13
	TEA029338.1	CsIDH5	1.83	2.9	2.27	3.77	2.35	2.49	2.8	2	1.79	2.8	2.41	2.54	3.05
	TEA032303.1	CsIDH6	2.18	1.92	3.22	1.92	2.37	1.81	1.44	0.45	1.45	1.29	1.93	2.56	3.5
	TEA008151.1	CsIDH7	4.47	4.54	4.62	5.02	3.69	3.36	3.64	5.41	3.94	5.31	3.26	4.45	3.89
	TEA009892.1	CsOGDC1	15.32	10.03	10.76	7.28	14.49	10.31	8.84	16.33	10.31	10.35	13.66	13.42	8.45
	TEA005312.1	CsOGDC2	16.02	18.93	20.42	11.24	14.14	11.23	9.54	9.46	8.25	4.27	20.03	23.24	13.17
	TEA023188.1	CsOGDC3	59.71	59.52	70.09	60.66	75.18	66.34	61.14	67.38	67.5	66.6	83.79	63.48	52.53
	TEA021416.1	CsOGDC4	1.69	2.12	2.87	0.94	1.61	2.11	1.4	1.32	0.86	1.63	0.44	0.77	1.79
	TEA027556.1	CsSCS1	132.03	119.24	124.73	101.13	118.07	111.21	84.22	102.47	90.6	79.21	126.66	137.94	116.38
	TEA021546.1	CsSCS2	133.76	112.7	131.51	86.15	109.69	89.74	72.37	124.21	80.28	68.2	127.93	143.99	106.85
	TEA026784.1	CsSDH1	124.29	118.13	130.68	148.51	119.55	114.79	115.66	105.81	116.51	118.55	127.16	124.98	143.94
	TEA003250.1	CsSDH2	73.26	63.19	67.16	71.99	53.02	61.73	41.51	53.8	31.74	24.18	74.34	77.88	73.68
	TEA019681.1	CsSDH3	68.98	69.22	72.53	69.3	58.66	60.08	50.46	42.82	38.32	32.14	71.42	76.44	78.84
	TEA006553.1	CsSDH4	186.18	165.5	196.71	198.18	141.42	178.47	159.33	126.54	133.56	161.5	170.04	176.54	195.63
	TEA009361.1	CsSDH5	40.99	34.73	36.21	31.69	28.95	36.68	25.47	24.1	28.6	27.11	40.84	37.65	35.6
	TEA017724.1	CsSDH6	20.17	24.95	23.69	15.2	19.62	19.76	13.39	13.61	11.75	10.59	21.01	26.83	19.09
	TEA028027.1	CsSDH7	77.67	63.42	67.47	59.49	48.03	54.36	54.2	42.23	47.76	51.14	71.84	78.37	67.4
	TEA006844.1	CsSDH8	41.97	41.57	34.72	26.36	26.37	37.65	28.03	18.49	25.17	18.38	39.91	39.1	34.04
	TEA002710.1	CsFH1	35.63	28.93	25.1	20.01	30.46	22.51	19.51	30	23.71	17.59	31.21	33.94	20.76
	TEA015969.1	CsMDH1	230.7	226.47	227	170.19	216.21	206.91	140.76	173.69	178.89	166.34	247.38	257.8	179.77
	TEA027661.1	CsMDH2	154.49	162.67	153.65	94.99	130.87	112.63	77.33	79.88	82.03	60.19	153.24	184.54	108.73
	TEA029608.1	CsMDH3	272.22	255.96	260.9	259.34	226.64	208.44	197.81	184.39	154.44	132.45	262.61	309.75	284.09
	TEA020759.1	CsMDH4	294.69	289.58	297.4	287.92	256.6	228.88	213.53	228.62	212.49	197.23	257.74	300.76	256.36
	TEA007470.1	CsMDH5	41.5	39.16	41.99	38.24	37.44	42.74	28.74	26.12	34.1	25.71	53.96	55.45	44.89
	TEA005837.1	CsMDH6	24.41	30.25	28.42	35.67	23.8	22.16	26.88	11.5	13.72	18.14	23.78	28.3	32.99
	TEA004926.1	CsMDH7	16.97	20.23	16.81	25.34	18.06	16.49	17.31	11.06	10.33	13.06	9.56	15.46	23.15
	TEA019330.1	CsICL1	0	0.08	0.04	0.17	0	0	0.04	0	0	0	0	1.69	0.21
	TEA022183.1	CsGOX1	34.06	35.78	31.59	47.52	23.46	38.52	39.36	15.57	30.66	38.24	46.65	35.34	60
	TEA033394.1	CsGOX2	40.71	42.49	54.3	54.26	36.01	39.67	42.52	21.45	22.68	31.21	43.68	49.17	52.61
	TEA033150.1	CsGOX3	23.15	23.08	27.26	18.87	32.03	27.87	16.99	27.31	25	17.82	29.18	30.06	17.56
	TEA004465.1	CsGOX4	21.71	21.08	20.02	14.65	21.93	28.64	18.95	19.94	29.24	34.3	42.99	36.36	27.4
	TEA008576.1	CsGR1	204.3	201.53	194.58	181.6	164.29	136.94	139.56	137.27	111.01	88.44	172.26	210.61	216.4
	TEA023063.1	CsGR2	5.69	5.92	7.77	7.74	5.44	5.87	6.91	5.17	3.22	6.12	5.89	5.87	8.44
	TEA029372.1	CsGGAT2	18.89	18.54	14.79	15.28	14.03	15.74	10.81	7.85	5.61	4.82	15.23	18.57	21.14
	TEA027939.1	CsGGAT1	43.72	41.44	50.16	43.07	35.77	38.69	36.87	20.68	37.4	28.24	43.57	36.79	39.53
	TEA008357.1	CsOCS1	149.01	71.62	60.83	77.54	262.96	91.38	90.31	538.9	298.76	108.66	209.06	129.1	95.83
	TEA024914.1	CsOXO1	49.1	57.35	48.76	55.96	71.94	164.93	109.14	49.66	130.71	153.93	127.23	109.42	67.53
	TEA024904.1	CsOXO2	47.16	69.66	50.66	60.19	85.98	203.54	140.02	70.13	158.21	160.55	141.02	131.65	89.5
	TEA010589.1	CsOXO3	75.37	94.54	90.32	130.1	86.06	149.58	192.85	64.26	110.05	112.73	125.54	162.56	153.41
	TEA012703.1	CsOXO4	6.84	9.07	6.57	9.68	10.13	16.54	21.9	8.02	18.43	25.25	26.45	9.53	7.55
	TEA012706.1	CsOXO5	12.89	14.17	14.63	19.4	10.94	13.6	29.34	11.94	13.83	20.19	23.13	12.69	10.59
	TEA012695.1	CsOXO6	9.03	10.96	13.33	13.47	10.92	16.06	25.32	8.41	17.8	23.45	18.14	13.16	6.43
	TEA027597.1	CsOXO7	16.58	19.26	16.56	10.78	16.71	40.79	27.5	21.82	35.11	37.63	31	21.13	10.76
	TEA012700.1	CsOXO8	15.26	14.38	22.58	35.46	19.35	30.92	55.03	18.9	28.38	42.31	35.29	16.67	12.81
	TEA030516.1	CsOADC1	140.19	126.8	142.59	143.11	103.62	115.9	108.6	83.82	93.58	98.52	123.07	123.55	140.19
	TEA030223.1	CsOADC2	60.7	51.45	61.63	67.34	63.63	66.26	56.89	64.43	71.59	82.74	56.41	52.51	41.44
	TEA017061.1	CsSGAT	16.63	9.02	17.58	23.05	14.27	22.76	28.2	6.43	43.6	45.28	15.47	11.37	12.69
	TEA027470.1	CsHPR1	14.21	12.41	14.72	16.69	11.27	15.11	14.54	8.95	11.51	12.55	14.46	9.27	14.38
	TEA033351.1	CsHPR2	15.9	15.76	19.63	12.44	11.03	13.79	10.73	11.45	10.7	8.71	13.73	18.87	13.8
	TEA025386.1	CsHPR3	60.35	65.34	56.37	52.97	53.68	31.58	32.31	45.93	28.77	24.34	51.62	58.88	56.12
	TEA022500.1	CsHPR4	37.21	37.19	32.06	44.68	56.26	32.67	42.3	55.09	46.42	45.5	36.49	33.74	35.65
	TEA023082.1	CsHPR5	8.68	15.69	16.23	3.28	14.93	8.36	4.08	6.93	4.61	2	12.11	13.23	7.03
Ascorbate pathway biosynthesis gene			CKAF0	CKAF12	CKAF24	CKAF48	AlF12h	AlF24h	AlF48h	F12	F24	F48	Al12	Al24	Al48
	TEA013002.1	CsPMI2	5.57	5.01	6.37	8.78	5.8	6.15	5.02	4.69	3.81	3.45	3.47	5.25	3.81
	TEA031799.1	CsPMI1	11.72	12.45	12.15	9.17	11.79	15.51	8.8	10.5	13.11	10.89	14.24	16.38	10.99
	TEA012372.1	CsPMM2	8.44	9.57	7	7.4	8.55	7.25	6.3	6.13	6.19	8.18	7.6	9.4	9
	TEA002323.1	CsPMM1	28.43	30.82	25.44	21.67	22.75	17.07	14.44	19.83	12.55	9.88	28.38	33.38	25.25
	TEA025595.1	CsPMM3	4.87	5.11	5.62	4.59	4.72	3.98	4.98	3.43	5.87	5.32	3.65	5.88	5.49
	TEA005522.1	CsVTC1-1	180.59	164.45	175.48	313.12	154.16	190.32	325.2	199.88	260.51	291.31	151.27	145.11	216.51
	TEA023484.1	CsVTC1-2	27.91	24.87	28.97	43.01	23.55	28.47	46.08	29.89	29.2	44.09	20.75	22.95	41.98
	TEA005833.1	CsGME2	90.07	88.57	89.35	50.55	70.41	70.21	42.47	41.06	55.03	33.49	76.32	89.54	56.89
	TEA005483.1	CsGME1	89.57	76.72	104.69	118.61	167.49	117.95	117.44	198.36	105.27	54.5	124.25	65.17	30.68
	TEA009913.1	CsVTC2-1	68.7	66	71.57	69.14	186.06	92.57	75.86	260.08	90.7	56.3	80.47	59.77	34.17
	TEA000109.1	CsVTC2-2	90.41	108.73	92.08	59.08	115.22	113.15	63.79	86.16	108.12	70.77	112.17	79.3	72.11
	TEA018838.1	CsVTC2-3	10.81	10	9.6	12.79	26.9	16.98	14.41	42.8	20.74	20.53	11.86	10.55	7.7
	TEA023156.1	CsVTC2-4	3.55	4.82	3.37	2.65	3.89	3.53	2.81	4.51	4.62	4.15	5.61	3.8	2.81
	TEA023923.1	CsVTC2-5	2.8	1.42	1.09	1.34	0.82	1.46	0.76	0.5	0.55	1.19	1.25	1.67	1.12
	TEA027925.1	CsVTC4-2	0.67	0.64	1.09	1.96	0.65	1.73	1.28	0.43	0.81	0.97	0.46	1.06	1.63
	TEA019084.1	CsVTC4-1	21.24	20.53	17.15	12.38	16.91	14.03	8.49	17.61	10.68	7.97	19.78	19.21	15.39
	TEA000724.1	CsGLOX1	4.89	5.84	3.41	5.49	2.48	2.55	3.92	2.56	1.59	2.74	5.06	5.89	8.26
	TEA024299.1	CsGLOX2	0.81	0.8	1.69	1.65	0.58	1.24	1	0.58	0.34	0.56	1.07	0.91	1.54
	TEA004977.1	CsGLOX3	0.16	0.33	0.25	0.85	0.31	0	0.48	0.67	0.62	0.19	0.07	0.64	1.25
	TEA009887.1	CsMIPS1	11.23	18.74	8.93	5.07	9.3	14.6	8.3	4.66	4.07	4.03	16.64	17.36	11.47
	TEA018449.1	CsMIOX1	47.96	63.15	73.88	38.13	34.37	86.97	66.24	26.35	94.93	141.53	121.62	53.43	49.26
	TEA018295.1	CsMIOX3	18.67	26.62	11.58	13.12	42.07	108.37	27.96	75.6	150.16	108.12	153.12	25.35	11.09
	TEA018289.1	CsMIOX2	9.61	14.08	5.68	5.65	22.12	50.09	11.25	27.48	62.13	45.22	75.11	11.08	5.98
	TEA017905.1	CsMIOX4	3.41	4.77	1.27	1.95	10.8	18.01	2.1	11.7	18.71	10	23.18	3.05	1.68
	TEA018302.1	CsMIOX5	2.15	0.9	0.18	0.31	2.96	4.92	1.54	3.67	5.23	3.01	2.47	1.04	0.17
	TEA033008.1	CsL-GaIDH1	33.75	33.79	30.26	27.89	31.16	30.46	24.36	25.4	25.42	19	40.03	38.55	32.96
	TEA007327.1	CSGLDH1	15	17.09	19.37	13.28	8.59	11.33	8.71	5.26	6.41	5.96	17.6	17.18	12.9
	TEA000543.1	CsAPX4	60.58	68.68	74.68	80.2	57.78	59.9	59.13	45.01	51.46	67.53	56.24	62.93	68.97
	TEA019211.1	CsAPX3	64.58	66.42	66.13	91.72	63.43	89.06	95.76	43.34	76.81	108.95	73.99	58.75	81.37
	TEA027158.1	CsAPX5	2.59	1.83	3.94	4.5	1.98	3.62	3.17	3.9	2.8	3.26	2.24	3.43	5.06
	TEA026035.1	CsAPX1	267.02	294.51	290.8	204.46	263.89	261.08	151.15	190.7	176.38	115.78	296.76	326.02	226.34
	TEA012379.1	CsAPX2	91.27	93.03	106.07	99.25	100.02	110.92	87.19	101.92	112.66	113.48	107.12	101.21	83.95
	TEA014717.1	CsMDAR3	61.74	63.4	63.57	56.89	47.83	65.73	73.68	54.46	39.7	75.19	85.83	86.1	74.71
	TEA001039.1	CsMDAR1	235.37	235.58	208.13	202.02	241.79	248.41	192.48	187.01	206.91	176.6	292.34	284.73	226.01
	TEA031535.1	CsMDAR2	87.38	119.01	95.73	92.75	112.45	106.18	87.52	81.92	76.1	75.23	127.96	118.21	107.59
	TEA018716.1	CsDHAR1	6.69	9.19	8.44	8.13	5.49	8.53	6.11	3.28	2.61	2.79	6.99	9.18	7.66
	TEA004989.1	CsDHAR2	39.66	39.96	38.04	37.55	30.69	27.81	28.7	25.94	24.23	20.32	36.68	40.45	45.57
Tartaric aid biosynthesis genes			CKAF0	CKAF12	CKAF24	CKAF48	AlF12h	AlF24h	AlF48h	F12	F24	F48	Al12	Al24	Al48
	TEA022305.1	Cs2KGR1	101.24	67.63	77.41	51.15	76.23	83.28	53.75	87.38	107.54	71.83	110.99	95.82	54.09
	TEA020918.1	Cs-L-IDH3	9.81	10.31	14.5	18.91	10.25	25.57	23.78	1.97	19.28	32.42	14.78	7.13	17.62
	TEA020883.1	Cs-L-IDH2	18.38	13.98	11.32	16.34	4.62	8.41	16.58	2.32	3.05	4.42	18.66	10	33.77
	TEA020866.1	Cs-L-IDH1	84.96	104.26	81.85	111.15	69.37	142.31	138.58	26.91	131.34	222.69	109.48	65.28	107.37
	TEA018748.1	CsTK1	138.04	166.3	129.06	111.09	184.84	154.24	109.75	128.31	156.05	73.5	196.3	181.07	126.03
	TEA001261.1	CsTK3	19.51	19.59	17.67	11.69	14.52	12.18	11.16	8.44	10.03	5.06	18.04	22.04	15.43
	TEA006869.1	CsTK2	22.86	31.84	26.05	19.12	36.44	25.24	15.66	19.2	25.91	15.3	34.33	26.38	19.91
Shikimate biosynthesis genes			CKAF0	CKAF12	CKAF24	CKAF48	AlF12h	AlF24h	AlF48h	F12	F24	F48	Al12	Al24	Al48
	TEA007223.1	CsDAHPS3	25.98	36.93	25.74	19.24	28.91	24.5	17.07	10.48	16.44	13.9	33.46	33.38	26.58
	TEA028537.1	CsDAHPS1	552	520.29	508.77	599.5	918.02	559.25	577.67	952.16	673.37	419.52	527.33	461.29	414.21
	TEA006498.1	CsDAHPS2	51.59	74.78	73.13	66.21	41.67	56.15	54.63	18.69	40.69	51.32	59.82	54.56	59.94
	TEA005497.1	CsDHQS1	64.89	66.45	63.12	67.64	72.81	65.73	72.68	80.99	62.55	59.21	79.22	73.39	71.57
	TEA028941.1	CsDHD4	9.34	7.4	7.33	9.07	7.87	8.95	10.77	17.83	17.05	15.99	14.13	8.36	11.47
	TEA027886.1	CsDHD7	0.52	0.42	0.44	0.24	0.78	0.63	0.53	0	0.42	0.5	0.83	0.86	0.38
	TEA027892.1	CsDHD6	0.54	0.46	0.71	0.52	1.2	2.14	1.77	0.39	1.3	1.52	0.83	1.48	0.54
	TEA012940.1	CsDHD1	85.75	72.21	56.58	66.7	110.21	82.8	86.71	136.31	108.56	81.4	108.44	80.54	64.2
	TEA012248.1	CsDHD5	5.77	5.57	8.27	5.05	4.82	5.14	4.96	2.2	3.74	3.54	4.42	5.99	5.18
	TEA011847.1	CsDHD2	55.83	51.26	41.04	37.8	56.17	74.9	41.92	33.44	114.55	48.07	121.14	81.19	34.11
	TEA008672.1	CsDHD3	39.56	45.39	38.15	27.04	46.9	69.25	36.44	26.74	85.26	40.28	98.68	71.09	28.51
	TEA027977.1	CsSK2	9.51	6.59	5.86	6.89	8	8.6	6.44	10.17	8.01	6.95	9.79	8.9	7.24
	TEA031466.1	CsSK3	7.43	9.52	7.55	7.55	7.17	7.53	7.33	5.35	6.3	6.42	7.79	10.95	10.26
	TEA014956.1	CsSK1	34.59	29.45	37.97	40.16	23.74	36.75	42.58	18.56	33.54	39.44	28.51	29.49	36.94
	TEA019882.1	CsSK5	2.13	3.1	1.65	1.59	1.87	2.68	1.6	0.83	1.61	0.59	4.03	2.97	2.69
	TEA014638.1	CsSK4	6.66	6.7	5.55	4.91	2.63	4.21	3.68	2.44	3.75	2.79	4.6	5.52	6.17
	TEA006891.1	CsEPSPS1	69.75	76.3	75.19	60.09	83.62	69.71	51.25	62.05	61.45	46.38	76.17	71.15	62.16
	TEA030650.1	CsCS2	3.08	3.55	3.59	4.85	3.71	3.69	3.58	2.47	3.42	2.62	3.09	5.29	4.47
	TEA001343.1	CsCS1	72.16	68.85	66.15	71.27	87.81	81.76	70.12	80.8	91.71	79.54	78.99	67.06	62.75
	TEA009377.1	CsCS3	2.73	0.84	1.68	1.72	0.51	2.3	1.91	1.13	0.84	0.81	2.87	2.12	2.3
Catechins biosynthesis genes			CKAF0	CKAF12	CKAF24	CKAF48	AlF12h	AlF24h	AlF48h	F12	F24	F48	Al12	Al24	Al48
	TEA003137.1	CsPAL5	23.89	34.04	22.19	11.51	28.09	21.7	10.28	14.82	11.27	6.25	38.65	33.39	12.42
	TEA023243.1	CsPAL4	71.98	81.69	97.09	22.95	27.53	35.69	15.68	11.46	18.45	8.11	73.9	111.42	31.54
	TEA003374.1	CsPAL1	243.19	379.53	303.33	371.78	484.68	502.64	395.03	297.47	478.4	180.63	481.43	391.86	451
	TEA014056.1	CsPAL3	51.15	73.85	60.76	63.46	112.16	78.54	64.12	71.66	64.13	32.11	105.44	73.73	61.44
	TEA024587.1	CsPAL2	136.11	127.28	96.59	101.02	231.99	99.86	108.68	219.99	91.16	68.95	148.78	116.08	67.45
	TEA034002.1	CsC4H4	1	2.33	1.67	0.66	1.86	1.84	0.73	0.75	0.99	1.34	2.52	1.93	1.41
	TEA016772.1	CsC4H2	57.88	68.84	52.55	137.12	278.78	99.7	148.18	284.18	119.03	115.12	35.35	29.46	58.59
	TEA034001.1	CsC4H3	81.77	102.63	113.46	52.9	63.08	77.74	42.04	34.75	41.92	25.81	105.72	119.98	55.07
	TEA014864.1	CsC4H1	653.18	673.92	730.05	732.89	971.56	799.28	764.35	795.13	1035.37	551.29	819.19	741.35	710.86
	TEA002100.1	Cs4CL3	67.52	66.66	81.07	70.42	62.04	53.24	54.95	54.08	40.78	47.96	56.64	65.26	64.36
	TEA034012.1	Cs4CL4	49.4	53.07	54.19	12.4	19.02	23.4	11.68	15.57	11.55	7.42	53.43	68.91	24.11
	TEA025906.1	Cs4CL1	104.03	130.35	113.48	138.89	219.12	206.31	159.59	227.92	239.16	115.98	180.08	139.13	137.39
	TEA027829.1	Cs4CL2	175.79	202.21	171.25	194.74	428.63	257.82	190.3	336.3	243.85	141.1	251.6	166.95	144.72
	TEA018665.1	CsCHS5	1.66	1.63	1.43	0.28	0.67	0.77	0.14	0.27	0.21	0	2.14	2.24	1.44
	TEA023331.1	CsCHS4	42.79	48.12	56.82	13.72	18.99	14.81	5.97	10.8	6.37	2.63	36.72	57.16	13
	TEA023333.1	CsCHS2	254.57	290.32	366.15	65.5	133.28	102.86	42.74	75.86	42.45	22.19	225.55	349.42	70.01
	TEA023340.1	CsCHS3	352.93	472.1	563.59	72.14	127.15	139.08	45.75	39.23	39.23	19.59	358.7	583.32	113.64
	TEA034042.1	CsCHS1	738.95	845.4	1006.49	270.1	396.31	309.18	195.73	210.03	127.07	61.2	795.5	1174.37	398.62
	TEA018689.1	CsCHI4	1.75	1.72	1.7	0.98	1.11	0.6	0.37	1.06	0.52	0.22	1.58	2.27	2.05
	TEA033023.1	CsCHI2	39.4	34.73	42.79	38.94	34.47	29.57	28.18	38.29	24.08	31.83	36.3	41.39	33.44
	TEA033031.1	CsCHI5	3.26	3.32	0.6	0.46	7	7.04	5.94	0.33	5.22	7.89	1.53	1.61	1.13
	TEA034003.1	CsCHI1	142.2	215.42	164.57	59.1	97.08	73.4	43.02	60.38	23.41	16.17	173.17	221.29	94.79
	TEA034016.1	CsCHI3	13.87	3.39	2.67	5.99	3.89	6.25	9.85	5.96	6.22	2.61	9.5	7.78	4.81
	TEA023790.1	CsF3H1	213.15	324.72	362.4	67.08	134.62	139.47	65.81	69.49	105.64	47.72	289.78	379.97	97.52
	TEA006847.1	CsF3H2	238.25	287.9	338.41	67.89	88.97	98.94	43.99	38.18	34.92	14.02	236.38	343.87	120.33
	TEA026294.1	CsF3`H1	3.23	4.11	3.82	0.73	0.92	0.77	0.3	0.41	0.17	0.12	2.8	4.69	0.77
	TEA013315.1	CsF3`5`H1	0.51	0.57	0	0.18	3.58	5.05	3.38	0	3.51	4.18	0.04	0.07	0
	TEA016601.1	CsFLS4	15.16	6.54	9.52	4.91	5.79	5.39	1.67	1.77	1.45	0.62	20.56	32.8	14.67
	TEA010328.1	CsFLS3	10.22	7.73	8.48	2.09	3.16	2.56	2.5	2.16	0.94	0.57	9.53	12.6	6.03
	TEA006643.1	CsFLS1	400.57	507.99	581.7	147.1	217.2	221.6	128.79	120.05	121.31	71.16	378.87	534.47	161.62
	TEA010588.1	CsFLS2	5.36	10.17	8.26	7.48	4.36	9.35	7.59	2.29	5.61	3.65	11.76	12.16	13.1
	TEA023829.1	CsDFR4	11.18	11.21	8.14	2.76	5.45	2.16	0.87	2.36	1.05	0.09	12.1	34.24	9.99
	TEA024762.1	CsDFR2	13.16	16.12	13.25	9.31	6.02	13.07	8.57	4.21	3.26	4.07	29.04	29.41	23.8
	TEA024758.1	CsDFR3	12.77	13.25	12.41	11.54	3.76	16.44	16.1	2.56	7.77	11.99	18.35	18.39	23.54
	TEA032730.1	CsDFR1	168.21	210.13	222.63	85.54	91.9	94.64	71.27	61.79	41.66	36.04	152.72	222.86	125.83
	TEA015769.1	CsANS3	6.93	17.03	17.19	7.83	6.03	5.38	4.41	5.09	1.49	0.71	6.86	11.69	8.03
	TEA010322.1	CsANS1	458.96	677.04	772.61	120.98	183.25	171.62	66.98	119.68	34.52	17.04	479.41	756.16	226.28
	TEA009266.1	CsANS2	20.76	26.51	25.18	7.24	10.32	8.19	6.32	10.27	3.75	2.62	14.74	29.2	10.84
	TEA022960.1	CsANR1	173.07	263.12	303.37	118.25	127.82	87.53	54.78	111.51	30.81	23.23	230.09	317.66	147.49
	TEA026458.1	CsANR2	0.62	2	1.67	0	1.38	0.74	0.52	1.86	1.02	1.01	0.38	1.71	0.74
	TEA021535.1	CsLAR1	18.74	22.38	22.63	12.1	18.23	19.5	10.93	16.73	20.56	8.69	24	31.94	17.58
	TEA027582.1	CsLAR2	32.25	47.55	39.24	8.65	26.97	19.07	9.06	13.46	9.09	7.08	32.28	36.23	11.75
	TEA010715.1	CsSCPL9	2.63	0.7	3.76	2.52	0.86	2.28	2.11	1	1.16	0.43	0.77	2.06	1.37
	TEA034049.1	CsSCPL8	2.17	2.33	1.28	1.23	0.75	1.51	2.06	0.5	1.41	1.06	1.48	2.01	2.09
	TEA023444.1	CsSCPL7	1.77	2.35	2.94	0.71	1.14	0.61	1.04	0.84	0.51	0.87	2.47	4.92	1.12
	TEA034036.1	CsSCPL6	4.29	3.99	4.43	3.11	2.17	1.8	1.59	1.58	0.85	0.73	2.23	5.07	3.36
	TEA023432.1	CsSCPL5	4.5	4.45	3.36	1.49	2.87	2.94	1.17	1.8	1.81	0.94	3.2	5.26	1.95
	TEA034032.1	CsSCPL4	2.98	2.68	1.35	0.96	2.19	3.05	1.63	0.49	1.62	1.09	3.88	4.2	2.06
	TEA027270.1	CsSCPL3	9.67	8.03	9.59	9.78	8.94	9.53	8.3	5.57	7.02	9.89	9.41	10.77	7.43
	TEA034056.1	CsSCPL1	62.59	67.87	65.9	54.41	58.18	69.91	60.23	38.45	58.66	61.34	65.38	66.97	57.77
	TEA034055.1	CsSCPL2	41.23	36.12	34.59	34.45	36.39	40.69	39.78	24.63	31.94	38.02	39.02	36.1	34.83
	TEA026127.1	CsUGT84A	13.9	12.01	13.38	11.12	13.71	15.58	11.09	14.81	16.07	17.75	11.92	12.56	7.24
Theanine biosynthesis related genes			CKAF0	CKAF12	CKAF24	CKAF48	AlF12h	AlF24h	AlF48h	F12	F24	F48	Al12	Al24	Al48
	TEA003892.1	CsNADH-GOGAT1	71.48	90.44	120.33	99.85	63.01	143.57	182.32	54.65	98.11	124.36	97.95	107.74	155.89
	TEA026779.1	CsNADH-GOGAT2	69.22	57.05	66.19	103.76	118.33	97.86	133.76	104.67	151.51	133.91	53.23	51.26	83.67
	TEA011569.1	CsNADH-GOGAT3	58.61	57.92	83.04	67	34.87	80.91	84.13	32.05	56.02	70.26	61.72	76.76	98.64
	TEA030315.1	CsFe-GOGAT1	11.02	11.18	10.77	7.44	8.45	9.63	7.98	4.34	5.51	4.09	11.02	12.51	10.85
	TEA024031.1	CsFe-GOGAT2	4.27	5.47	5.86	5.3	5.68	6.05	4.6	1.78	3.5	2.28	6.41	6.69	6.95
	TEA032217.1	CsGSId	279.17	331.02	370.98	240.86	253.24	216.6	216.09	166.44	155.36	121.69	365.77	395.15	393.12
	TEA015580.1	CsGSIa	320.35	334.6	310.77	226.33	254.8	257.88	178.9	189.92	126.06	80.48	357.89	427.53	291.85
	TEA032123.1	CsGSIc	29.48	24.06	20.16	14.29	19.33	14.34	9.99	12.2	10.63	6.21	22.36	33.49	19.76
	TEA015198.1	CsTSI	283.47	347.15	321.97	275.75	246.56	316.6	338.16	150.16	226.39	127.11	396.31	425.66	459.33
	TEA028194.1	CsGSIIa	17.02	18.1	24.78	13.31	8.73	21.97	11.37	6.8	7.82	5.35	21.17	31.1	28.52
	TEA009809.1	CsGDH1	36.52	36.99	36.12	40	54.09	53.63	47.51	50.92	81.41	67.94	48.57	25.18	25.18
	TEA034004.1	CsGDH2	46.59	63.84	65.31	37.9	54.01	41.05	22.38	42.18	17.08	11.42	57.61	67.2	48.18
	TEA031206.1	CsGDH3	140.2	71.21	27.47	125.94	217.72	255.43	259.33	389.11	534.7	551.33	417.05	73.29	58.82
	TEA024088.1	CsGAD1	105.83	97.28	78.27	169.86	174.69	147.18	262.49	349.09	113.62	266.48	118.53	88.8	216.66
	TEA021095.1	CsGAD2	100.84	154.02	146.68	77.35	76	79.48	54.01	49.69	40.63	36.76	165.49	205.84	168.66
	TEA030167.1	CsSSADH1	57.53	64.56	79.11	79.36	51.45	61.04	71.98	46.2	49.34	58.5	61.47	64.74	74.88
	TEA017102.1	CsSSADH2	47.9	57.9	51.03	78.38	32.73	29.84	39.54	19.97	18.48	40.56	19.57	43.43	47.42
	TEA011206.1	CsSSADH3	84.85	85.16	158.25	171.2	100.54	156.88	165.57	86.6	192.53	179.41	124.08	112.13	109.9
	TEA025182.1	CsSSADH4	235.46	233.06	264.61	247.96	200.52	226.24	233.61	174.24	171.27	184.16	222.14	258.05	245.7
	TEA000142.1	CsGABA-T	164.49	164.7	206.04	170.32	131.97	215.2	200.27	73.84	239.56	265.15	230.17	192.58	207.44
	TEA019487.1	CsODC2	0.72	4.47	1.61	0.67	1.22	0.78	0.12	2.85	1.36	0.14	2.52	2.49	1.47
	TEA022278.1	CsODC1	9.43	9.86	10.55	10.83	8.11	11.29	9.16	6.96	9.31	9.7	7.51	10.25	10.49
	TEA013808.1	CsPDX2.1	31.49	25.17	27.32	42.33	35.93	37.2	45.74	39.94	57.58	65	33.1	20.68	32.19
Caffeine biosynthesis genes			CKAF0	CKAF12	CKAF24	CKAF48	AlF12h	AlF24h	AlF48h	F12	F24	F48	Al12	Al24	Al48
	TEA015791.1	CsTCS-4	642.17	811.55	695.42	828.97	385.9	202.31	272.85	426.17	126.49	264.67	378.82	652.95	496.04
	TEA028050.1	CsTCS-8	443.61	491.29	470.61	468.04	273.84	167.19	204.45	316.83	98.26	163.24	238.62	362.94	336.46
	TEA015176.1	CsTCS-3	44.19	51.16	49.86	50.45	30.29	20.79	24.8	33.48	9.94	14.78	26.43	38.13	36.12
	TEA028051.1	CsMXMT-5	0.55	0	1.02	1.15	0.33	0.19	0	0.1	0.26	0	0.11	0.35	0.09
	TEA012581.1	CsTCS-2	7.61	10.14	10.54	9.92	6.49	4.81	5.21	6.42	1.92	2.83	5.19	7.33	8.43
	TEA028049.1	CsMXMT-4	7.01	9.93	7.31	9.2	5.97	4.52	3.18	5.17	2.15	5.71	3.97	5.62	6.17
	TEA014699.1	CsXMT-8	9.3	6.87	5.28	6.11	8.66	9.77	6.3	10.16	9.23	4.99	13.37	8.94	10.55
	TEA003157.1	CsXMT-1	17.23	21.57	16.07	4.94	2.78	2.04	2.51	1.62	1.52	0	16.69	48.27	15.75
	TEA021329.1	CsXMT-11	18.38	17.91	19.35	12.15	20.55	23.24	15.42	18.3	17.05	10.5	27.37	27.69	19.12
	TEA003159.1	CsXMT-3	6.36	4.95	8.21	4	3.03	5.11	2.1	1.31	1.93	2.79	3.34	5.06	2.99
	TEA007189.1	CsAMPD-1	1	1.62	1.13	0.82	1.16	0.65	1.31	1.15	0.65	0.59	0.19	0.95	1.05
	TEA008075.1	CsAMPD-2	23.03	22.65	16.57	13.2	15.32	17.29	14.42	15.56	14.26	11.11	24.5	27.09	19.83
	TEA010278.1	CsAMPD-6	3.52	3.09	3.15	3.17	2.39	2	3.13	1.58	1.84	1.22	2.73	4.14	4.05
	TEA017069.1	CsAMPD-8	33.07	46.59	50.66	28.18	42.26	37.11	21.96	25.4	31.13	12.36	30.26	31.77	17.33
	TEA015896.1	CsIMPDH-1	3.5	6.59	4.83	6.58	4.23	1.42	4.21	2.8	2.52	3.16	3.55	6.39	5.52
	TEA024175.1	CsIMPDH-2	126.73	129.08	141.06	179.05	103.86	108.83	148.15	70.3	120.82	172.39	103.18	123.34	143.33
	TEA015248.1	CsAPRT-2	9.83	9.4	9.93	10.48	5.26	6.98	6.1	1.92	3.89	3.84	5.73	8.35	14.38
	TEA017768.1	CsAPRT-3	1.67	6.61	1.32	4.43	3.27	7.38	2.25	0.73	3.77	2.16	8.03	2.72	5.73
	TEA018201.1	CsAPRT-5	125.89	102.75	140.03	163.98	141.06	130.88	188.76	200.11	233.04	284.81	123.12	92.9	112.4
	TEA001315.1	CsADK-1	301.43	286.98	262.73	180.45	221.52	187.38	124.1	177.23	143.49	104	290.16	331.73	215.32
	TEA006735.1	CsSAMS-1	747.96	802.06	540.97	396.32	846.95	548.7	334.05	726.68	361.12	188.65	933.82	788.48	498.31
	TEA012514.1	CsSAMS-2	74.49	88.28	92.31	69.93	81.78	82.3	58.55	67.58	55.78	39.2	95.38	108.21	90.37
	TEA019127.1	CsSAMS-3	294.56	265.23	252.68	263.47	476.01	234.03	214.67	372.94	181.78	160.01	282.27	250.09	211.24
	TEA020895.1	CsSAMS-4	99.91	71.25	67.43	50.01	63.78	32.15	41.91	112.1	48.02	32.01	84.12	105.44	97.25
	TEA026890.1	CsSAMS-5	28.02	22.04	16.91	12.25	14.54	10.3	7.8	20.67	7.68	9.18	22.17	23.46	19.28
	TEA006264.1	CsSAHH-1	1341.05	1504.87	1422.64	871.73	1151.12	896.4	535.43	788.12	585.71	364.63	1347.15	1485.93	921.11
	TEA008283.1	CsSAHH-2	77.18	78.45	60.61	66.28	65.65	58.14	38.01	60.27	21.55	29.67	82.67	85.53	76.6
	TEA008063.1	CsPPAT-1	2.72	4.19	2.7	1.29	2.56	2.9	1.14	1.36	3.11	0	4.12	3.58	2.09
	TEA012608.1	CsPPAT-2	53.07	56.89	62.28	61.74	48.47	49.23	41.44	36.89	33.72	44.62	46.74	54.6	48.16
	TEA020689.1	CsPPAT-3	1.15	1.21	0.88	0.06	0.5	0.17	0.35	0	0.06	0.36	0.99	1.47	1.27
	TEA002726.1	CsIMPC-2	14.59	20.43	19.87	12.4	13.15	14.12	8.21	7.15	6.05	4.68	14.99	19.76	12.49
	TEA005058.1	Cs5'-Nase-3	6.55	7.86	7	4.03	4.28	6.12	4.14	2.15	3.35	1.75	7.31	7.84	6.38
	TEA000333.1	Cs5'-Nase-1	16.08	11.94	17.03	17.74	11.44	11.44	13.72	9.91	7.27	9.19	11.66	14.52	16
	TEA011804.1	Cs5'-Nase-4	4.8	4.05	4.39	4.09	8.45	4.57	4.83	9.1	6.03	5.75	5.33	4.59	3.99
	TEA027082.1	Cs5'-Nase-9	2.39	2.12	2.31	0.96	1.1	2.24	1.95	2.19	1.71	1.37	2.5	3.02	1.42

## Sheet: S3
Table S3. Composition of standard culture solution of Shigeki Konish
Element	Compound	Concentration (mg/L)
N-NH4+	NH4-N(NH4)2SO4	30
N-NO3-	NO3-NCa(NO3)2·4H2O	10
P	KH2PO4	3.1
K	KH2PO4、K2SO4	40
Ca	CaCl2·2H2O	20
Mg	MgSO4·7H2O	25
Fe	Fe-EDTA	0.35
B	H3BO3	0.1
Mn	MnSO4·4H2O	1
Zn	ZnSO4·7H2O	0.1
Cu	CuSO4·5H2O	0.025
Mo	Na2MoO4·2H2O	0.05
Al	Al2(SO4)3·16-18 H2O	10

## Sheet: S4
Table S4. The list of primers used in this study
Name	ID	F/R	sequence
CsGDH3	TEA031206	QF	TGCCACAGAGGCTTTACTCG
		QR	CCAAGATCCCACGTTCCCAA
CsCHI4	TEA018689.1	QF	ATGCTTGGAAAGGGCAGTCA
		QR	CCAAGGCATCCCAGAAGGTT
CsDFR4	TEA023829	QF	TGACCGGAGCTTCAGGTTTC
		QR	GCTGAGGTGTGTGGTAGCAT
CsTCS4	TEA015791.1	QF	CGCTAGCTACTACGGGGAAG
		QR	CATTGAGGCCACTTGATGCG
CsOADC1	TEA030516.1	QF	ATGCGAACCCACAGCTCATT
		QR	AACTTGCACCACCATCGACA
CsCSY1	TEA006822.1	QF	TGGACATGGGGTTTTGCGTA
		QR	GGCCAAGGGTTCTTCACCTT
CsGOX1	TEA022183.1	QF	CTTGGGGCCTCTGGCATATT
		QR	ACTCATCACGCAGCATCTGA
Cs-L-IDH1	TEA020866.1	QF	TGTGATTGGCATCATCCGCT
		QR	CTCCTTCTGCGAGAACCCAA
CsTK4	TEA018748.1	QF	AGGAAAGGCCGTGAGAGTTG
		QR	TCCACCCAAATGTCGATCCG
CsGSId	TEA032217.1	QF	ACGCGATATTGTGGATTCGC
		QR	AAGGATGTAACGAGCCACCC
CsALMT1	TEA013305.1	QF	GGCATCACCACTAGTCCGAG
		QR	TGGGATTTGGCCAAGGATGG
CsMATE1	TEA027978.1	QF	TTCTGCTCAAACCATGGCGA
		QR	GGGTGACCACATACCGTGAA
CsGAPDH	TEA003029.1	QF	CTGTCAACGATCCCTTCATC
		QR	GCAGCAGCCTTATCCTTATC
CsACTIN	TEA019481.1	QF	TCATGCTATCCTCCGTCTT
		QR	GGAATCTCTCAGCACCAATAG
